# Supplementary material for: Synergistic Cytotoxicity of Histone Deacetylase and Poly-ADP Ribose Polymerase Inhibitors and Decitabine in Breast and Ovarian Cancer Cells: Implications for Novel Therapeutic Combinations
Source: Int J Mol Sci. 2024 Aug 26;25(17):9241. doi: 10.3390/ijms25179241 (PMC11394699; doi:10.3390/ijms25179241)
Supplement: Supplementary file 1 [file ijms-25-09241-s001.zip]

Archive with 1 entries (1 files):
- ijms-3141744-supplementary.pdf
